# Supplementary material for: Improving the Sensory Quality of Black Tea by Blending Varieties During Processing
Source: Foods. 2025 Mar 10;14(6):941. doi: 10.3390/foods14060941 (PMC11941214; doi:10.3390/foods14060941)
Supplement: Supplementary file 1 [file foods-14-00941-s001.zip]

Archive with 1 entries (1 files):
- foods-3465935-supplementary.pdf
